# Supplementary material for: Rating of Perceived Exertion: A Large Cross-Sectional Study Defining Intensity Levels for Individual Physical Activity Recommendations
Source: Sports Med Open. 2024 Jun 10;10:71. doi: 10.1186/s40798-024-00729-1 (PMC11164849; doi:10.1186/s40798-024-00729-1)
Supplement: Supplementary file 3 — R-Session Information. [file 40798_2024_729_MOESM3_ESM.txt]

Rating of Perceived Exertion – A large cross-sectional study defining intensity levels for individual physical activity recommendations
Grummt M, Hafermann L, Claussen L, Herrmann C, Wolfarth B

R Session Info 29.01.2024

R version 4.3.1 (2023-06-16 ucrt)
Platform: x86_64-w64-mingw32/x64 (64-bit)
Running under: Windows 10 x64 (build 19045)

Matrix products: default


locale:
[1] LC_COLLATE=German_Germany.utf8  LC_CTYPE=German_Germany.utf8    LC_MONETARY=German_Germany.utf8
[4] LC_NUMERIC=C                    LC_TIME=German_Germany.utf8    

time zone: Europe/Berlin
tzcode source: internal

attached base packages:
[1] stats     graphics  grDevices utils     datasets  methods   base     

other attached packages:
 [1] MASS_7.3-60     scales_1.3.0    reshape2_1.4.4  ggpubr_0.6.0    plyr_1.8.9      naniar_1.0.0    tableone_0.13.2
 [8] janitor_2.2.0   lubridate_1.9.3 forcats_1.0.0   stringr_1.5.1   dplyr_1.1.4     purrr_1.0.2     readr_2.1.5    
[15] tidyr_1.3.1     tibble_3.2.1    ggplot2_3.4.4   tidyverse_2.0.0 readxl_1.4.3   

loaded via a namespace (and not attached):
 [1] utf8_1.2.4        generics_0.1.3    rstatix_0.7.2     stringi_1.8.3     lattice_0.21-8    hms_1.1.3        
 [7] magrittr_2.0.3    grid_4.3.1        timechange_0.3.0  cellranger_1.1.0  Matrix_1.5-4.1    backports_1.4.1  
[13] DBI_1.2.1         survival_3.5-5    fansi_1.0.6       abind_1.4-5       cli_3.6.2         mitools_2.4      
[19] rlang_1.1.3       munsell_0.5.0     splines_4.3.1     withr_3.0.0       tools_4.3.1       tzdb_0.4.0       
[25] ggsignif_0.6.4    colorspace_2.1-0  pacman_0.5.1      broom_1.0.5       vctrs_0.6.5       R6_2.5.1         
[31] lifecycle_1.0.4   snakecase_0.11.1  car_3.1-2         pkgconfig_2.0.3   pillar_1.9.0      gtable_0.3.4     
[37] Rcpp_1.0.12       glue_1.7.0        visdat_0.6.0      tidyselect_1.2.0  rstudioapi_0.15.0 survey_4.2-1     
[43] carData_3.0-5     compiler_4.3.1   
